# Supplementary material for: Variations in the expression of odorant binding and chemosensory proteins in the developmental stages of whitefly Bemisia tabaci Asia II-1
Source: Sci Rep. 2024 Jul 1;14:15046. doi: 10.1038/s41598-024-65785-9 (PMC11217293; doi:10.1038/s41598-024-65785-9)
Supplement: Supplementary file 2 — Supplementary Information 2. [file 41598_2024_65785_MOESM2_ESM.xlsx]

## Sheet: Sheet3
Variations in the Expression of Odorant binding and Chemosensory Proteins in the Developmental Stages of Whitefly Bemisia tabaci Asia II-1
M. N. Rudra Gouda1 and S. Subramanian2#
# Corresponding author: entosubra@yahoo.co.in
M. N. Rudra Gouda1
Research Scholar, Division of Entomology/, Indian Agricultural Research Institute, New Delhi- 110012, India
e-mail: rudragoudamn@gmail.com
Orcid Id: 0000-0002-1644-4226
Sabtharishi Subramanian#2
Principle Scientist, Division of Entomology, Indian Agricultural Research Institute, New Delhi- 110012, India
e-mail: entosubra@yahoo.co.in
Phone: 8076595366
Orcid Id: 0000-0001-8337-9666

## Sheet: Sheet1
Suppl File 2
List of OBPs used for Phylogeny
Gene name		Ammino acid sequence
BtAsiaII1-OBP1		MMDLKAILLSLFVVTLSLVGITHAVTHAEMDQLAVACNGQKADIDVMKQWRVPSSDSGKCLMKCLTDYYKMFDSEGKYSLKNTEDSLYKAWSEKPKEHMPIIAQHCDNMMRSAPKENLGSCQMSYDTMKCINEKAWELGWFN
BtAsiaII1-OBP2		MSYLRGFALESSGLPRPCNPTEDKKAWDTCVNKLSKKNPTTPQPTTQANGGKPGHGPMHGIDKQCMVECVYNETGLLTPDMKLQEAKISQKLTDKLKDTKFASMAPSVISKCFESAKNAKDPKECKSGAGEFSKCVNRELFMNCPTESWTNSEECQKMKEKLTKCPNMPVPMSPPPKP
BtAsiaII1-OBP3		MSASTARCVGVVAAVFVLTIIAAVAAYDFEDAAFNARLIGDLDEYAVSSARNRRDADLDVDEFFQCKQRNQKVCCGKSSLFKNFGDKDKTAGKACYREIAEKLKRKDDLDEDLMDIFSCEQIKQMKKKHFCIHECIGKRKNLLNADGSINVLNMRTYLKKELFTEEWQQKVGDKAMEKCFNEKYVSSWPDSDSSDVKCNPISVQFQHCLWKQIELNCPDSEWKDTRRCNKIKEYLRKQELSQKNKISKN
BtAsiaII1-OBP4		MKSFIAVLAVLFVFACVQAQDAKQKVAAVAEKCKTEVHGGHDVLKIVGTSELPKTEEQRCFLECVYKNLQLIVDDKFAEPGAKRLMMMKYGSNPDQLKIAQTEIETCAKEVKPTAGMKCSLAHNIRQCFAKEGQKHNFYIKA
BtAsiaII1-OBP5		MSSLRPVQVTVLLGAALLVGLAAAAPNIQLQGSFANCKAPATAPQKLERVVEVCQNEIKFALLQEALNLLGLGIADDDSSEEEEPVKESKNRTVTIAPAKSRPKRDSSFSQEERRVAGCLLQCVYRKVKAVDDTGFPQAEGMVRLYSEGVQDNNYYSATVQAVERCVSFAQALKLKQPNQKFASGQTCDLAYDMFECISEKIERACGGAAP
BtAsiaII1-OBP6		MQGEVCFALLVVCLLHVTFIPDVETAVSEQMIKQMKDMHKKTCMARSGVKKEGLAKFMEEGVNDDPAFKKYTLCMLKNMQGFKNGKIAIKDIENQAKAMLPPPLRDAILDATSKCSNTGGDTPEDITYNFSKCSHKANVKSVMII
BtAsiaII1-OBP7		MGGGGRPWSQNTQDSGRGGGNGGGRHQSNQYGNQNNDRYCSSGYQNSDRDRPRFSSSGSGGGGGGGNDDDFYTKTQSEQRFRGDGGGGGRTRPGQYRVKVQYGSGQGGGPDSRAYPLGRKRRATKIISNNAKNATGRNPTSSETGKTSLLEELDACVVQCIFRQMEMLTEDARPDKNSVISVMTQRIRDPELKEFIQESIEECFDIIESDAEGGKCEYSKNFAMCLEEKGRRNCEDWEEAAQINRFKGIQSGMSPPDTTNNYNPPNFNNFNSNNQGNRQNAFYNYNGK
BtAsiaII1-OBP8		MNNLMVFSILLYLQYLLAVKADQGNQGHQGQQGNQSEDQEKVKAIYQKCQQESMAEEKDLDNFKKMEMPSSEKGKCMMACLMREAKIIVNKRFSKDGAMALAQRYYSTQPQNMDKAKQVIVACDKQVEHERNECNIAGKLAECVVTEAQRVGLTSVPKG
BtAsiaII1-OBP9		MSYLRGFALESSGLPRPCNPTEDKKAWDTCVNKLSKKNPTTPQPTTQANGGKPGHGPMHGIDKQCMVECVYNETGLLTPDMKLQEAKISQKLTDKLKDTKFASMAPSVISKCFESAKNAKDPKECKSGAGEFSKCVNRELFMNCPTESWTNSEECQKMKEKLTKCPNMPVPMSPPPKP
BtAsiaII1-OBP10		MVCSESIVRCLTYFQVISLVYRLASAQSNNRATYTTKYDYINVDAVMKNERILKMLVECMLERGRCTREGLELKAAVPDALATDCAKCSQMQRKHASRVIAYLITYKKEYWNALATKYDPDGSYRRKYGIPPQPQELSAGAAIQPSPNLIKPTKTVKKTVTTVNNTNNLFKAKKRMTREEKKEMVRRRFPQLHFMPNMWASNIQKIEKKSERAPSIARRNVRRKAHTPTRRHSTQRTAPKRGQETG
BtAsiaII1-OBP11		KQKVAAVAEKCKTEVHGGHDVLKIVGTSELPKTEEQRCFLECVYKNLQLIVDDKFAEPGAKRLMMMKYGSNPDQLKIAQTEIETCAKEVKPTAGMKCSLAHNIRQ
BtAsiaII1-OBP12		MMDLKAILLSLFVVTLSLFGITHAVTHAEMDQLAVACNGQKADIDVMKQWRVPSSDSGKCLMKCLTDYYKMFDSEGKYSLKNTEDSLYKAWSEKPKEHMPIIAQHCDNMMRSAPKENLGSCQMSYDTMKCINEKAWELGWFN
BtAsiaII1-OBP13		MVCSESIVRCLTYFQVISLVYRLASAQSNNRATYTTKYDYINVDAVMKNERILKMLVECMLERGRCTREGLELKAAVPDALATDCAKCSQMQRKHASRVIAYLITYKKEYWNALATKYDPDGSYRRKYGIPPQPQELSAGAAIQPSPNLIKPTKTVKKTVTTVNNTNNLFKAKKRMTREEKKEMVRRRFPQLHFMPNMWASNIQKIEKKSERAPSIARRNVRRKAHTPTRRHSTQRTAPKRGQETG
BtAsiaII1-OBP14		MSSLRPVQVTVLLGAALLVGLAAAAPNIQLQGSFANCKAPSTAPQKLERVVEVCQNEIKFALLQEALNLLGLGIADDDSSEEEEPVKESKNRTVTIAPAKSRPKRDSSFSQEERRVAGCLLQCVYRKVKAVDDTGFPQAEGMVRLYSEGVQDNNYYSATVQAVERCVSFAQALKLKQPNQKFASGQTCDLAYDMFECISEKIERACGGAAP
BtabMED-OBP1		VTHAEMDQLAVACNGQKADIDVMKQWRVPSSDSGKCLMKCLTDYYKMFDSEGKYSLKNTEDSLYKAWSEKPKEHMPIIAQHCDNMMRSAPKENLGSCQMSYDTMKCINEKAWELGWFN
BtabMED-OBP2		ESTTPIPMPEEEDELPARFRSRVVRSASEEKSKEDSSEECGPPQHHHPHPHKPPPECCKGLPRPCNPTEDKKAWDTCVNKLSKKNPTTPQPTTQANGGKPGHGPMHGIDKQCMVECVYNETGLLTPDMKLQEAKISQKLTDKLKDTKFASMAPSVISKCFEKAKNAKDPKECKSGAGEFSECVNRELFMNCPTESWTNSEECQKMKEKLTKCPNMPVPMSPPPKP
BtabMED-OBP3		YDFEDAAFNARLIGDLDEYAVSSARNRRDADLDVDEFFQCKQRNQKVCCGKSSLFKNFGDKDKTAGKACYREIAEKLKRKDDLDEDLMDIFSCEQIKQMKKKHFCIHECIGKRKNLLNADGSINVLNMRTYLKKELFTEEWQQKVGDKAMEKCFNEKYVSSWPDSDSSDVKCNPISVQFQHCLWKQIELNCPDSEWKDTRRCNKIKEYLRKQELSQKNKISKN
BtabMED-OBP4		QDAKQKVAAVAEKCKTEVHGGHDVLRIVGTSELPKTEEQRCFLECVYKNLQLIVDDKFAEPGAKRLMMMKYGSNPDQLKIAQTEIETCAKEVKPTAGMKCSLAHNIRQCFAKEGQKRNFYIKA
BtabMED-OBP5		APNIQLQGSFANCKAPATAPQKLERVVEVCQNEIKFALLQEALNLLGLGIADDDSSEEEEPVKESKNRTVTIAPAKSRPKRDSSFSQEERRVAGCLLQCVYRKVKAVDDTGFPQAEGMVRLYSEGVQDNNYYSATVQAVERCVSFAQALKLKQPNQKFASGQTCDLAYDMFECISEKIERACGGAAP
BtabMED-OBP6		AVSEQMIKQMKDMHKKTCMARSGVKKEGLAKFMEEGVNDDPAFKKYTLCMLKNMQGSKNGKIAIKDIENQAKAMLPPPLRDAILDATSKCSNTGGDTPEDITYNFSKCSHKANVKSVMII
BtabMED-OBP7		MGGGGRPWSQNTQDSGRGGGNGGGRHQSNQYGNQNNDRYCSSGYQNSDRDRPRFSSSGSGGGGGGGNDDDFYTKTQSEQRFRGDGGGGGRTRPGQYRVKVQYGSGQGGGPDSRAYPLGRKRRATKIISNNAKNATGRNPTSSETGKTSLLEELDACVVQCIFRQMEMLTEDARPDKNSVISVMTQRIRDPELKEFIQESIEECFDIIESDAEGGKCEYSKNFAMCLEEKGRRNCEDWEEAAQINRFKGIQSGMSPPDTTNNYNPPNFNNFNSNNQGNRQNAFYNYNGK
BtabMED-OBP8		DQGNQGHQGQQGNQSEDQEKVKAIYQKCQQESMAEEKDLDNFKKMEMPSSEKGKCMMACLMREAKIIVNKRFSKDGAMALAQRYYSTQPQNMDKAKQVIVACDKQVEHERNECNIAGKLAECVVTEAQRVGLTSVPKG
BtabMEAM-OBP1		MMDLKAILLSLFVVTLSLFGITHAVTHAEMDQLAVACNGQKADIDVMKQWRVPSSDSGKCLMKCLTDYYKMFDSEGKYSLKNTEDSLYKAWSEKPKEHMPIIAQHCDNMMRSAPKENLGSCQMSYDTMKCINEKAWELGWFN
BtabMEAM-OBP2		MAMRALIGLFLVAAFFVQRCKAESTTPIPMPEEEDELPARFRSRVVRSASEEKSKEDSSEECGPPQHHHPHPHKPPPECCKGLPRPCNPTEDKKAWDTCVNKLSKKNPTTPQPTTQANGGKPGHGPMHGIDKQCMVECVYNETGLLTPDMKLQEAKISQKLTDKLKDTKFASMAPSVISKCFEKAKNAKDPKECKSGAGEFSKCVNRELFMNCPTESWTNSEECQKMKEKLTKCPNMPVPMSPPPKP
BtabMEAM-OBP3		MSASTARCVGVVAAVFVLTIIAAVAAYDFEDAAFNARLIGDLDEYAVSSARNRRDADLDVDEFFQCKQRNQKVCCGKSSLFKNFGDKDKTAGKACYREIAEKLKRKDDLDEDLMDIFSCEQIKQMKKKHFCIHECIGKRKNLLNADGSINVLNMRTYLKKELFTEEWQQKVGDKAMEKCFNEKYVSSWPDSDSSDVKCNPISVQFQHCLWKQIELNCPDSEWKDTRRCNKIKEYLRKQELSQKNKISKN
BtabMEAM-OBP4		MKSSIAVLAVLSVFACVQAQDAKQKVAAVAEKCKTEVRGGHDVLKIVGTSELPKTEEQRCFLECVYKNLQLIVDDKFAEPGAKRLMMMKYGSNPDQLKIAQTEIETCAKEVKPTAGMKCSLAHNIRQCFAKEGQKHNFYIKA
BtabMEAM-OBP5		MSSLRPVQVTVLLGAALLVGLAAAAPNIQLQGSFANCKAPSTAPQKLERVVEVCQNEIKFALLQEALNLLGLGIADDDSSEEEEPVKESKNRTVTIAPAKSRPKRDSSFSQEERRVAGCLLQCVYRKVKAVDDTGFPQAEGMVRLYSEGVQDNNYYSATVQAVERCVSFAQALKLKQPNQKFASGQTCDLAYDMFECISEKIERACGGAAP
BtabMEAM-OBP6		MQGEVCFALLVVCLLHVTFIPDVETAVSEQMIKQMKDMHKKTCMARSGVKKEGLAKFMEEGVNDDPAFKKYTLCMLKNMQGFKNGKIAIKDIENQAKAMLPPPLRDAILDATSKCSNTGGDTPEDITYNFSKCSHKANVKSVMII
BtabMEAM-OBP7		MGGGGRPWSQNTQDSGRGGGNGGGRHQSNQYGNQNTQDSGRGGGNGGGRHQSNQYGNQNNDRYCSSGYQNSDRDRPRFSSSGSGGGGGGGNDDDFYTKTQSEQRFRGDGGGGGRTRPGQYRVKVQYGSGQGGGPDSRAYPLGRKRRATKIISNNAKNATGRNPTSSETGKTSLLEELDACVVQCIFRQMEMLTEDARPDKNSVISVMTQRIRDPELKEFIQESIEECFDIIESDAEGGKCEYSKNFAMCLEEKGRRNCEDWEEAAQINRFKGIQSGMSPPDTTNNYNPPNFNNFNSNNQGNRQNAFYNYNGK
BtabMEAM-OBP8		MNNLMVFSILLYLQYLLAVEADQGNQGHQGQQGNQSEDQEKVKAIYQKCQQESMAEEKDLDNFKKMEMPSSEKGKCMMACLMREAKIIVNKRFSKDGAMALAQRYYSTQPQNMDKAKQVIVACDKQVEHERNECNIAGKLAECVVTEAQRVGLTSVPKG
AglyOBP2		MKVSAATAVLVALVATVQSSDPCNISTCYKSGTTKPPTTVTPTRLPVQSSSTPTSHQQTTYAKDHVHSSTATKSGVNTTATTTSGASVNGTERTTVVKSSSGVAGNVTTPKPTMTDGHLALKQKLNTIAVKCKDELHAPQEIMALVSNTVVPQNEQQRCYLECVYKNLNLIKNNKFSVDDGKAMAKIRFANQPEEHKKAVTIIETCEKEAIIDPKTTEKCAAGRVIRNCFVKNGEKINFFPKA
AglyOBP3		MISSTFYTSLMFGIVMLISCSFGRFTTEQIDHYGKACNATEDDLVVVKSYKVPTSDTGKCLMKCMISKLGLLNDDGSYNKTGMEAGLKKYWSEWSTDTIESINNKCYEEALLVSKDIIATCNYAYVVMACLNKQLDLDKST
AglyOBP4		MRGNYSLVVFLLFGFGLLEIYCQKQETSGKCRAPDKAPLNLEIIINICQEEIKSALLQEALDILNDGTLEQNTPSYSRSKRDADEDLSNEERRVAGCLLQCVYKKVKAVDETGFPVVDGLMKLYNEGVQDRNYYMATLSAVRHCISIAQQLKQQQPSKSFDDGQTCDLAYEMFECVSEKIEENCGVENKSNN
AglyOBP5		MKRFGDKDKVAADECYAQVAEKFATVTATTPKQDLFSGEAVKITKKKQFCLHECIGKKNKLLTEDGSLNKTFIADYAMKSVFKEQWQKQIGQKALDKCLEETYIPWPAEETENKCNPVYVQFQHCLWLEYESNCPDNKIKLTKKCEKTRNRYRMQKSTSN
AglyOBP6		MQKVVFLCIFAIICQTVFTVGFERTWILRQKRVTNDDECRTLIPSSEKKLPTCCQMPNILPGLDNAWEVCFEKFKQFKDKHATKEYKEMAHGNEPPCLFQCVFMQSGLTTSDGKVNEDAVIKKMAEGMDNDEKWKSIWRNTFNKCLNDVKQEDKEQIKMTNTPTGRLMKCFLRDLYMNRPKNVWVESSECSNLKDLVEKCPKMPPPVFKSPPKLI
AglyOBP7		MVARKRMYMLPATVLLAVVAATILKDSDAYLSEEAIKKTQKMLKNVCSKKHSVEEEVFTDIKKGIFPENNNNIKCYFACNFRTMQMVNQKGILDKKMFKDKMTMLAPPNVLAILLPPIEQCIGNDKDTEICRSSYNFIKCAHRVDPKSLEFLPL
AglyOBP8		MFAFKVACLCLSVAVVFGENNQQNSNDRSASIFQSCISETKLSGDALKGFRSMSIPKTQAEKCMMGCLMRKVNVINNGKFSVEEATKVAQKYYGTNETMMKKAKDLIDVCAKKAQSTTEECALAGIVTTCIVEEAQKAGLTGGPGSRSKRTVSPKFRHSIV
AglyOBP9		MIIKKTLLVSGFVLFGCMFSINKAADDADAKDKELMSKLITVAFKCFKDADWGTCGEMITTKYDITQAKYKQCTCHMACAGEDLGLINSNGQPEPAKFLEYVKRINNSVIKSQLQHIYDKCQNVKGTEKCDLAEQFAICAFKESPEMKERVTKLIEMLVKMKPKSK
AglyOBP10		MEHLRGTNVVFAIVMALLVVQSSTRPQPDELDDIKKTLYNACSEKFPLTEEIKNNVKNSIVIDDQNFKCFLRCCFDEMSLIDEDGIIDGESLAAMAVDKIKPVAEKIVHDCLPAGKQEKQDGCEASFKFFSCGIKLNPLTIELLPLQ
AglyOBP11		MISSTFYTSLLFGIAMLISCSFGRFTTEQIDHYGKACNATEDDLVIVKSYKVPTSDTGKCLMKCMISKLGLLNDDGSYNKTGMEAGLKKYWSEWSTDTIESINNKCYEEGGTICFILNRFVT
AfabOBP2P		SDPCNISTCYQSGTTKPPTTVTPTRLPVQSSSTPTSHQQTTYAKDHVHSSTATKSGVNTTATTTSGASVNGTERTTVVKSSSGVAGNLTTPKPTMTEGHVALKQKLNTIAVKCKDELHAPQEIMALVSNTVVPQNEQQRCYLECVYKNLNLNKNNKFSVDDGKAMAKIRFANQPEEHKKAVTIIETCEKEAIIDPKTTEKCAAGRVIRNCFVKNGEKINFFPKA
AfabOBP8P		ENNQQNSNDRSATIFQSCISETKLSGDALKGFRSMSIPKTQAEKCMMGCLMRKVNVINKGKFSVEEATKVAQKYYGTNETMMKKAKDLIDVCAKKAQSTTEECALAGIVTTCIVEEGQKVGLTGGPGGRSRRTVSPKFRRNSM
AcraOBP2P		SDPCNISTCYKSGTTKPPTTVTPTRLPVQSSSTPTSHQQTTYAKDHVHSSTATKSGVNTTATTTSGASVNGTERTTVVKSSSGVAGNATTPKPTMTEGHVALKQKLNTIAVKCKDELHAPQEIMALVSNTVVPQNEQQRCYLECVYKNLNLIKNNKFSVDDGKAMAKIRFANQPEEHKKAVTIIETCEKEAIIDPKTTEKCAAGRVIRNCFVKNGEKINFFPKA
BbraOBP3		MISSTFYITLLFGIAMIISCSYGRFTTDQIDYYGKACNASEDDLVVVKSYKVPSTETGKCLMKCMITKLGLLNDDGSYNKTGMEIGLKKYWSEWSTEKIEAINNKCYEEALLVSKEVIATCNYSYTVMACLNKQLDLDKST
TsalOBP1P		ESDQVPMNSSAAVENCLLETNMTRDEFEDMLTSPNARELTILKSHAHKCMLGCVMRKNHIVNDGVVSKEVLSKYVLNFYGRPDYKRRLIIKDVEHIVDVCAKKVADESETDECELAATLVTCIVLEANKAGLVDDPARQI
DplaOBP3		MISSTFYITSVFGIAMLISCGYGRFTTDQIDYYGKACNASEDDLVVVKSYKVPSTETGKCLMKCMITKLGLLNDDGSYNKTGMEAGLKKHWSEWSTEKIENINNKCYEEALLVSKEVVATCNYSYTVMACLNKQLDLDKST
PsalOBP1P		ESDQVPMNSSAAVENCLLETNMTRDEFEDMLTSPNARELTILKSHAHKCMFGCVMRKNHIVNDGVVSKEVLSKYVLNFYGRPDYKRRLIIKDVEHIVDVCAKKVADESETDECELAATLVTCIVLEANKAGLVDDPARQI
PsalOBP2P		SDPCNISTCYKSGTTKPPTTVTPTRLPVQSSSTPTSHPQTTYAKDHAHGSTTVKSGANVTATKDNKATVNGTTERPAVKSTTGAAGNATTLNSTMTEVHVALKQKLNTIAVKCKDELHAPQEIMALASNTVVPQNEQQRCYLECVYKNLNLIKNDKFSVDDGKTMAKIRFAKQPEEYKKAVTIIETCEKEAVIDPKTTEKCAAGRVIRNCFVKNGEKINFFPKA
PsalOBP4P		QKQETSGKCRAPDKAPLNLEIIINTCQEEIKSALLQEALDILNDGNTEQNTQNQSNRSKRETEEDLTNEERRVAGCLLQCVYKKVKAVDETGFPVVDGLMKLYNEGVQDRNYYIATLSAVRHCISIAQQLKQQQPSKTFDDGQTCDLAYEMFECVSEKIEENCGVENKSNN
PsalOBP9P		DDADAKDKELMAKLFGVALKCFKDADWGACGEMITTKYDITEPKYKQCTCQMACVGEDLGMINTKGEPEPAKFLEYVKRINNQSIKSQLQHIYDKCQNVKGADKCDLSEQFAICAFKESPALKERVSTLMEMLVKMKPKSK
PsalOBP10P		STRPQPDELEEVKKSLYNACSSKFPLTEEIRNQAKNGILTEDPNLKCFLRCCFDEMSLIDEDGIIDGETLVAMSMDRIKLITEQAVHNCLKTTKQDGCEASFQFLSCGIKLNPLI
LeryOBP3P		RFTTEQIDYYGKACNASEDDLAVVKSYKVPSTETGKCLMKCMITKLGLLNDDGSYNKTGMEIGLKKYWSEWSTEKIEAINNKCYEEALLVSKEVVATCNYSYTVMACLNKQLDLDKST
LeryOBP7P		MVARKRMYNMLPTNVLLTIIAATVLNDCDAYLSEAAIKKTQQMLKSVCSKKYTVEEDVFTNIKKGIFPEDNNNIKCYFSCVFKTMQMINQKGSLDKKIFKEKMSMMAPPSVYNILLPAIEQCIGKDNGEELCQASYNFIKCAHHIDPKSLEFLPL
MvicOBP1P		EIDQVPINSSAAVENCLLETNMTRDEFEDMLTSPNARELTILKSHAHKCMFGCVMRKNHIVNDGVVSKEVLSKYVLNFYGRPDYKRRLIIKDVEHIVDVCAKKVADESETDECELAATLVTCIVLEANKAGLVDDPARQI
MvicOBP2P		SDPCNISTCYKSGTTKPPMSVTPTRLPVQSSSTPTSHPQTTYAKDHSHGSTTTKSGANATATTASGASVNGTERPAVVKSSAGVTGNLTTPKPTMTEGHVALKQKLNTIAVKCKDELHAPQEIMALVSNTVVPQNEQQRCYLECVYKNLNLIKNNKFSVEDGKAMAKIRFANQPDEHKKAVTIIETCEKEAVIDPKTTEKCAAGRVIRNCFVKNGEKINFFPKA
MvicOBP5P		DAGHHRRGKELLDTEDSDFFRCKQASRKSCCGPENAMKRFGDKDKVAADECYAQVAEKFATVTATTPKQDLFSADAVKITKKKQFCLHECIGKKNHLLTEDGSLNKTFIADYAMKSVFKEQWQKPVGLKALEKCLEETYIPWPAEDKENVCNPVYVQFQHCLWLQYESNCPANKIKITKKCEKTRNRYRMQKSTSN
MvicOBP8P		ENNQQNSNDRSATIFQSCISETKLSGDALKGFRSMSIPKTQAEKCMMGCLMRKVNVINKGKFSVEEATKVAQKYYGTNETMMKKAKDLIDVCAKKAQSTTEECALAGIVTTCIVEEAQKAGLSGGPGSRSRRTVSPKFRRNSM
MvicOBP10P		STRPQPDELEEIKKTLYNACAGKFPITEEVKNNAKNSIFLDDQNFKCFLKCCLDEMSLIDDDGIIDGDSLKAMASDKIKPMXEQVVPNCLKNVQQDGLEAAFVFLRXGRG
MdirOBP1P		EIDQVPINSSAAVENCLLETNMTRDEFEDMLTSPNARELTILKSHAHKCMFGCVMRKNHIVNDGVVSKEVLSKYVLNFYGRPDYKRRLIIKDVEHIVDVCAKKVADESETDECELAATLVTCIVLEANKAGLVDDPARQI
MdirOBP2P		SDPCNISTCYKSGTTKPPMAVTPTRLPVQSSSTPTSHPQTTYAKDHVHGSTTIKSGANATATTASGASVNGTERPTVVKSSAGVIGNSTTPKPTMTEGHVALKQKLNTIAVKCKDELHAPQEIMALVSNTVVPQNEQQRCYLECVYKNLNLIKNNKFSVEDGKAMARIRFANQPEEHKKAVTIIETCEKEAIIDPKTTEKCAAGRVIRNCFVKNGEKINFFPKA
MdirOBP3P		RFTTEQIDYYGKACNASEDDLVVVKSYKVPSTETGKCLMKCMITKLGLLNDDGSYNKTGMEAGLKKYWSEWSTEKIENINNKCYEEALLVSKEVVATCNYSYTVMACLNKQLDLDKST
MdirOBP4P		QKQETSGKCRAPDKAPLNLEIIINICQEEIKSALLQEALDILNDGNLEQNTPASYSSRSKREADEDLTNEERRVAGCLLQCVYKKVKAVDETGFPVVDGLMKLYNEGVQDRNYYMATLSAVRHCISIAQQLKQQQPSKSFDDGQTCDLAYEMFECVSEKIEENCGVENKSNN
MdirOBP5P		DAGHHRRGKELLDTEDSDFFRCKQASRKSCCGPENAMKRFGDKDKVAADECYAQVAEKFATVTATTPKQDLFSAEAVKITKKKQFCLHECIGKKNNLLTEDGSLNKTFIADYAMKSVFKEQWQKQVGQKALDKCLEETYIPWPAKNKENVCNPVYVQFQHCLWLQYESNCPANKIKITKKCEKTRNRYRMQKSTSN
MdirOBP6P		PNILPNSNSTWAKCFETFKQFKDKPETKEYKEMAHGKEPPCLFQCIFVQSGLTTSDGKLNEDAITKKMSEGINNDEKWKSTWQNSLNKCFDDVKQEDKKQILIMNTPAGRLMKCFLRDMYMSCPKSVWVESSECLNMKDLVQKCPEMPPPVFKSPPKLI
MdirOBP8P		ENNQQNSNDRSATIFQSCISETKLSGDALKGFRSMSIPKTQAEKCMMGCLMRKVNVINKGKFSVEEATKVAQKYYGTNGTMMKKAKDLIDVCAKKAQSTTEECALAGIVTTCIVEEAQKAGLSGGPGSRSRRTVSPKFRRNSM
MperOBP3P		RFSTEQIDYYGKACNASEDDLVVVKSYKVPTTETGKCLMKCMITKLGLLNDDGSYNKTGMEAGLKKYWSEWSTEKIEAINNKCYEEALLVSKEVIATCNYSYTVMACLNKQLDLDKST
MperOBP4P		QKQEPSGKCRAPDKAPLNLEIIINICQEEIKSALLQEALDILNDGNLEQNTPSYSSRSKREADEDLTNEERRVAGCLLQCVYKKVKAVDETGFPVVDGLMKLYNEGVQDRNYYMATLSAVRHCISIAQQLKQLQPSKSFDDGQTCDLAYEMFECVSEKIEENCGVENKSNN
MperOBP6P		PNILPGLDSTWEKCYEKFIQFKDKPETKEYKEMSHGKEPPCLFQCIFMESGLTTNDGKLNEDAITKKMTEGINNDEKWKSTWKKSLDKCFDDVKQEDKKQILIMNTPAGRLMKCFLRDIYMNCPENVWVESSECLNVKNLVQKCPEMPPPVFQSAPKLI
MperOBP7P		YLSEAAIKKTQQMLKTVCSKKHSVEEDVFTDIKKGIFPENNNNIKCYFACNFKTMQMINQKGTLDKKLFKDKMSMMAPPNIYNILLPAIEQCIGIDKGEELCQSSYNFIKCAHRVDPKSLEYLPL
MperOBP8P		ENNQQNSSDRSATIFQSCIAETKLSGDALKGFRSMSIPKTQAEKCMMGCLMRKVNVINKGKFSVEEATKVAQKYYGTNETMMKKAKDLIDVCAKKAQSTTEECALAGIVTTCIVEEAQKAGLAGGPGSRSRRTVSPKFRRNSM
NribOBP2P		SDPCNISTCYKSGTTKPPMTVTPTHLPVQSSSTPTSHPQTTYAKDHVHGSTTTKSGANATATTASGASVNGTERPAVVKSSAGVTGNFTTPKPTMTEGHVALKQKLNTIAVKCKDELHAPQEIMALVSNTVVPQNEQQRCYLECVYKNLNLIKNNKFSVEDGKAMARIRFANQPEEHKKAVTIIETCEKEAVIDPKTTEKCAAGRVIRNCFVKNGEKINFFPKA
NribOBP3P		RFTTEQIDYYGKACNASEDDLVVVKSYKVPSTETGKCLMKCMITKLGLLNDDGSYNKTGMEAGLKKYWSEWSTEKIETINNKCYEEALLVSKEVVATCSKSHDRKACLNQDPDLDKST
NribOBP5P		DAGHHRRGKELLDTEDSDFFRCKQASRKSCCARKNAMKRFGDKNKVAADECYAQVAEKFATVPATTHKQDLFSAEAVKITKKKQFCLHECIGKKNNLLTEDGSLNKTFIADYAMKSVFKEQWQKEVGQKALDKCLEETYIPWPAEDKENVCNPRYVQIQHCLWLLSRRNIPAHKSKITKKCEKTRNRYRMQKSTSN
NribOBP7P		YLSEAAIKKTQHMLKTVCSKKHSVDEDVFTEIKKGIFPEDNNDIKCYFACNFKTMQLVNQKGYIDKKLFKDKMSIMAPPNVYNILLPVIEQCAGIDKSEELCQSSYNLIKCAHRVNPKSLEFLPL
NribOBP8P		ENNQQNSNDRSATIFQSCISETKLSGDALKGFRSMSIPKTQAEKCMMGCLMRKVNVINKGKFSVEEATKVAQKYYGTNETMMKKAKDLIDVCAKKAQSTTEECALAGIVTTCIVEEGQKAGLTGGPGGRSRRTVSPKFRRNSM
RpadOBP2P		SDPCNISTCYKSGTTKPPTTVTPTRLPVQSSSTPTSHQQTTYAKDHAHSSIAAKSGANVTATTASGATVNGTERPTVVKSSPGVAGNATTPKPTMTVEHVALKQKLNTIAVKCKDELHAPQEIMALVSNTVVPQNEQQRCYLECVYKNLNLIXNNKFSVDDGKAMARIRFANQPEEHEKAVTIIETCEKEAIIDPKTTEKCAAGRVIRNCFVKNGEKINFFPKA
RpadOBP5P		DAGHHRRGKELLDTEDSDFFRCKQASRKSCCGPDNAMKRFGDKDKVAADECYAQVAEKFATTKATTPKQDLFSSEAVKVTKKKQFCLHECIGKKNKLLTEDGSLNKTFIADYAMKSIFKEQWQKQIGQKALDKCLEETYIPWPAEETENKCNPVYVQFQHCMWFEYESNCPSNKIKLTKKCEKTRNRYRMQKSTSN
RpadOBP10P		STRPQPDEMEEIKKTLYNACSAKFPLTDEIRNNAKNSIVADDQNLKCFLRCCFDEMSMIDEDGIIDGESLVSMTSDKLKIVAKKAVDSCLTADKQDGCEAAFKFISCGIKLNPLIGSATL
AgosOBP2		MKVSAATAVLVALVATVQSSDPCNISTCYKSGTTKPPTTVTPTRLPVQSSSTPTSHQQTTYAKDHVHSSTATKSGVNTTATTTSGASVNGTERTTVVKSSSGVAGNVTTPKPTMTDGHVALKQKLNTIAVKCKDELHAPQEIMALVSNTVVPQNEQQRCYLECVYKNLNLIKNNKFSVDDGKAMAKIRFANQPEEHKKAVTIIETCEKEAIIDPKTTEKCAAGRVIRNCFVKNGEKINFFPKA
AgosOBP3		MISSTFYTSLMFGIAMLISCSFGRFTTEQIDHYGKACNATEDDLVIVKSYKVPTSDTGKCLMKCMISKLGLLNDDGSYNKTGMEAGLKKYWSEWSTDTIESINNKCYEEALLVSKDIIATCNYAYVVMACLNKQLKLDNST
AgosOBP4		MRGNYSLVVFLLFGFGLLEIYCQKQELSGKCRAPDKAPLNLEIIINICQEEIKSALLQEALDILNDGTLEQNTPSYSRSKRDADEDLSNEERRVAGCLLQCVYKKVKAVDETGFPVVDGLMKLYNEGVQDRNYYMATLSAVRHCISIAQQLKQQQPSKSFDDGQTCDLAYEMFECVSEKIEENCGVENKLNNLSQRQV
AgosOBP5		MKMSANGATMKCVAVAVVLFQMSVIFAEAGHQRRGKELLDTEDSDFFRCKQASRKSCCGPENAMKRFGDKDKVAADECYAQVAEKFATVTATTPKQDLFSGEAVKITKKKQFCLHECIGKKNKLLTEDGSLNKTFIADYAMKSVFKEQWQKQIGQKALDKCLEETYIPWPAEETENKCNPVYVQFQHCLWLEYESNCPDNKIKLTKKCEKTRNRYRMQKSPSNQ
AgosOBP6		MQKVVFLCIFAIICQTVFTVGFERTWILRQKRMTNDNECRALFPSPEKKLPTCCQMPNILPGLDNAWEVCFEKFKQFKDKHATKEYKEMVHENEPPCLFQCVFMQSGLTTSDGKVNEDAVIKKMAEGMDNDEKWKSIWRNTFNKCLNDVKQEDKEQIKVMNTPTGRLMKCFLRDLYMNCPKNVWVENSECSNLKDLVEKCPKLPPPVFQSPPKLI
AgosOBP7		MNMLPATVLLAVVAATILKDSDAYLSEEAIKKTQKMLKNVCSKKHSVEEEVFTDIKKGIFPENNNNIKCYFACNFKTMQMVNQKGILDKKMFKDKMTMLAPPNVLAILLPPIEQCIGNDKDTEICQSSYNFIKCAHRVDPKSLEFLPL
AgosOBP8		MFAFKVACLCLSVAVVFGENNQQNSNDRSASIFQSCISETKLSGDALKGFRSMSIPKTQAEKCMMGCLMRKVNVINKGKFSVEEATKVAQKYYGTNESMMKKAKDLIDVCAKKAQSTTEECALAGIVTTCIVEEAQKAGLTGGPGSRSKRTVSPKFRHSIV
AgosOBP9		MIIKKTLLVSGFVLFGCMFSINKAADDADTADKELMSKLITVAFKCFKDADWGTCGEMITTKYDITQAKYKQCTCHMACAGEDLGLINSNGQPEPAKFLEYVKRINNSVIKSQLQHIYDKCQNVKGTEKCDLAEQFAICAFKESPEMKERVTKLIEMLVKMKPKSK
AgosOBP10		MEHLRGTNVMFAIVMALLVVQSSTRPQPDEPDDIKKTLYNACSEKFPLTEEIKNNVKNSMVIDDQNFKCFLRCCFDEMSLIDEDGIIDGESLAAMAVDKIKPVAEKIVHDCLPAGKQEKQDGCEAAFKFFSCGMKLNPLTIELLPLQ
ApisOBP1P		ESDQVPINSSAAVESCLLETNMTRDEFEDMLTSPNARELTILKSHAHKCMFGCVMRKNHIVNDGVVSKEVLSKYVLNFYGRPDYKRRLIIKDVEHIVDVCAKKVADESETDECELAATLVTCIVLEANKAGLVDDPARQI
ApisOBP2P		SDPCNISTCYKSGTTKPPMAVTPTHLPVQSSSTQTSHPQTTYAKDHVHGSTTTKSGVNATVTTASGASVNGTEPPAVVKSSAGVTGNSTTPKPTMTEGHVALKQKLNTIAVKCKDELHAPQEIMALVSNTVVPQNEQQRCYLECVYKNLNLIKNNKFSVEDGKAMARIRFANQPEEHKKAVTIIETCEKEAVIDPKTTEKCAAGRVIRNCFVKNGEKINFFPKA
ApisOBP3P		RFTTEQIDYYGKACNASEDDLVVVKSYKVPTTETGKCLMKCMITKLGLLNDDGSYNKTGMEAGLKKYWSEWSTEKIESINNKCYEEALLVSKEVVATCNYSYTVMACLNKQLDLDKST
ApisOBP4P		QKQETSGKCRAPDKAPLNLEIIINTCQEEIKSALLQEALDILNDGNVEQNTPNYSSRSKREAEEDLTNEERRVAGCLLQCVYKKVKAVDETGFPVVDGLMKLYNEGVQDRNYYIATLSAVRHCISIAQQLKQQQPSKSFDDGQTCDLAYEMFECVSEKIEENCGVENKSNN
ApisOBP5P		DAGHHRRGKELLDTEDSDFFRCKQASRKSCCGPENAMKRFGDKDKVAADECYAQVAEKFATVTATTPKQDLFSAEAVKITKKKQFCLHECIGKKNNLLTEDGSLNKTFIADYAMKSVFKEQWQKQVGQKALDKCLEETYIPWPAEDKENVCNPVYVQFQHCLWLQYESNCPANKIKITKKCEKTRNRYRMQKSTSN
ApisOBP6P		PNILPNLDSTWEKCFETFKQFKDKPETKEYKEMAHGKEPPCLFQCIFMQSGLTTSDGKLNEDAITKKMSEGINNDEKWKSIWQNSLNKCFDDVKQEDKKQILIMNTPAGRLMKCFLRDMYMSCPKNVWVESSECLNMKDLVQKCPEMPPPVFKSPPKLI
ApisOBP7P		YLSEAAIKKTQQMLKTVCSKKHSVEEDVFTNIKKGIFPEDNNNIKCYFACNFKTMQLINQKGVIDKKMFKDKMSMMAPPNVYKILLPVIEQCTGKDKGEELCQSSYNVIKCAHSVDPKSLEFLPL
ApisOBP8P		ENNQQNGPSDRSATIFQSCIAETKLSGDALKGFRSMSIPKTQAEKCMMGCLMRKVNVINKGKFSVEEATKVAQKYYGTNEAMMKKAKDLIDVCAKKAQSTTEECALAGIVTTCIVEEAQKAGLSGGPGSRSRRTVSPKFRRDAM
ApisOBP9P		DDADAKDKELMSKLFTVVFKCFKDADWGTCGEMITTKYDITQAKYKQCTCHMACAGEELGMINASGQPEPAKFLEYVNKINNPDIKSQLQLIYDKCQNVKGSEKCDLAEQFAICAFKESPALKERVSTLMEMLVKMKPKSK
ApisOBP11P		MSSSTFYITLLFGIAMLISCGYGIFTTEQIDYYGKACNASEDDLIVLKSYKVPSTETGKCLMKCMITKLGLLNDDGSYNKTGMEAGLKKYWSEWATEKIETINEKCYEEGNTATLLYHVAIYFTCVSGDYSDVQLLIHCDGMFEQEVGSRQVNLKLLIMLKIGLSEPKR
ApisOBP12P		DDLVVVKSYKVPTTETGKCLMKCMITKLGLLNDDGSYNKTGMEAGLKKYWSEWSTEKIESINNKCYEEGDTSTLLYHVVIYFTCVKGGSSDVQLLVHCDGMFEQAVGSRQVNL
ApisOBP13P		CTIHCVFNQLEMLNSNSRPDKYSIVNIMTNQIKDVELKEFIQDSIDECFDTLELDSHNNKCEFSKNFAVCMENKAQRNCDDWDENLSANKINSAGLQDGTNQQDKRKGY
AlucOBP1		MCSKYFVMLIGLTVYTSAEVINEECKDRNQSSTEYETFYNCCDLESSFNETKSKEKEEAREFCENEFEKANNVSEDEAEPSPSSVRQDCYVDCILKKLGAMSEDYKMDKEKVTKWFMEGTHKDFEEVGKQAMEKCYDKTYSKKHCASRVMGLLWCYSEELVMNCPAKYWDQSEKCTAAKAYMKKCSTNPWRSED
AlucOBP2		MRSTGSECFEEIDAKLGNKTSLESDMDPYNCEKVKRMKKRHYCMHECKAKKLGVATEEGNLEFPKVKELLLSRVNETWQKDILGQAADTCATSKFDQTWKDDTEEYKCNPQALQFKHCVWKQVEMKCPEEHQNTGRHCKKLRSKISSETSKDIAKETSV
AlucOBP3		MFSSATLVCLFAVALTQGQLDEDPECRPPHPPGKDDKCCTIPELIVGENMQAMMKQCFEESGMERRPPGPPGSGTPPTPEEIEAHRSAHECVDECFFKAAKFMNSDGEFDLEAMKTAAASVFTGDWAPLGSETIDKCFASAKSQVSASAKCTSGAHRAKKCILRNFIINCPPSAWNDSTDCAALKARLTKCSNAMPPFPHHKH
AlucOBP4		MEVAACLVLLAALAALTAAVEEGRPLCKAPTTAPRKLEKVINQCQEEIKYALLQEAPSVLGETVGLKTALTRNRSKRETFTGEERRIAGCLLQCVYRKMKALDETGFPTATGLVKIYSEGVEDRNYYLATIQGVQRCLSRELQSRNTNPSIVKAEGYSCDVAYDMFNCVSEQIEQLCGTSP
AlucOBP6		MYDRFKLFALLALVVSCKSAPPEEPAECKLPESDSAELVKCCKLNVVLDEMADSVGECMKLVKGKPEKGPPVPEGFDCMDTCVFSKLGFAANNKLDAEKLTKKFSELFKGDWSALSDSTLKKCLPMAEGAKGSCASGADVFKFCIVRELYMNCPASSWTKSDLCKANVERLEKCPHSMPFLPGTGIKKN
AlucOBP7		MNPLILILLVVFAAATRGEEQANALVAKAFNKCFGEFPLGDDEMKEVKDKSTVPSSHNAKCLMACMLKEGRILRGGKYELENAILMADVLNKNDHAATDKAKQLIETCAAQVGTDASADECEFAYKMALCASDEAKKLGVRPPDF
AlucOBP8		MVLKMKQILVVFVALQVLISTTEAVMTQAQMKQAMKTVRNMCIPKSGVDKEALAKMVEGEFDESDQKLKCYLGCVLGMMQAVKNNKINLTMVKNQISKMLAPEQGQRILAAFEGCATVTGDDNCDLAFKFAKCIYDTDKELLFQAFIVP
AlucOBP9		MKSFVGLIFAVALVEFASAITKEYHDRAVAAKDACLKKHPSIKESDVQEFLKKHKLPETDDGKCMIACYMEEMNLMADGKINVEEAKKTNSDKYDGEPDNKELADKLIDHCSSQVSPDGMSKCEYAYQISKCGLEYGMKNGLTPPKMYEEQRR
AlucOBP10		MTYHVFFRKFDLPRISRRVRQCYYHSVPRSLSGSSRRMLEETSQHHPKRRSRVSEKHKLPETDDGECMIACYMEEKNLMADGKINVKEANQTNSDKYDGEPDNKQLAEKLIDHCSSQVSPDGMSKCEYAYQFSKCGLEYGMKNGLTPPKMYEEQRR
AlucOBP11		MGSQYERTLVGVRYLPIMKRVKFILVLSLLSRCSSAPTDDMAACMQITNEDSASMATCCDYVIPFSNKTMTTCDKKETSGEMSKEFECVQDCLFSSDNVLGADKKFDPVAWRKHATNTISGDWKGVIANSGSNCEGFKKVLAQSMEKKCPTSESDVSFNCMTLQWYMNCPKSAWTSSESCEASKKKLMSCFGPIFENTS
AlucOBP12		MTCSHFIALLSVVALSLSSGEINEECKDIENLKTQLENFYGCCDFESMIERVVRTEEEVETDRFCREERKKINSTDGKVPLASEGHDCFMECVLKRMGAMGQDFKFIREKLDDFFLRGYPEEVKQAGKLAFDKCLSKNFSKKYCASGINGLMMCLPEELVMNCPANIWSSHESCPIAKEAIKKCPSYRVMIEQE
AlinOBP1		MNSLIPVLLVVCAAATRADEQTNAMVAKAFNKCREEFPISDDEIGGVREKTTIPESHNAKCLMACMLREGKMLRDGKYEKENALIMADVLNKDDPASADKAKQLVETCAGKVGTDAGGDECEFAYKMAVCAAEEAKKLGVRPPDF
AlinOBP2		MSLKIQFFVFAAICAACVCAYQEQLKQTIRDCQDGKEVTDDELEEFTKPLIPRNREEKCIMACVMRTYNIISNGHYDPKIAFGILKGILKDHPEKLNKIKEVMDHCGEDVPSHMDDECDLAGEIMQCEVKYQKAMGMA
AlinOBP3		MDIRFGFIIACLAILSVANAISKEYSARMIAAKEKCQKEFNVTDSVVEDFMKRNIKPESKSGKCMVHCIMEEMGMIDDHKINTEQVKLGNKEKWDDPALVELANQVADTCDQEVFTEGRCKCLVAVEYMMCLATHGDEVGLPHVDFEDSQDS
AlinOBP4		MRIFVIFTAALTCVMAGELPEEMKEMAQGLHDSCVEETGVDNGLIAPCAKGNFADDAKLRCYFKCVFGNLGVISDEGELDAEAFGSILPDSMQELLPTIKSCGGTTGSDPCDLAMNFNKCLQKADPVNFLVI
AlinOBP5		MVLKMNLLLVVLVMSQVFFSVTEAAMSQAQMKQAMKTVRNMCIPKSGVDKEALAKMVNGEFDESDQKLKCYLGCVLGMMQAVKNNKINLTMVRNQITKMLAPERGQRILAAFESCATVTGDDNCGLAFRFAKCIYDTDKEAFIVP
AlinOBP6		MGFKFVKYRSYFFVLVIRIILCIQIKAKELTDEQKEQIFAEIKNCMESTKLTDEEFESIMAKKELPTSIEGKCFTKCLMEKMEYLEEGGKINVIAVQAGMEENMEKESEITKAKEVIQQCADSVPPEDSCEYAYGISQCMYNKMKEAGISGS
AlinOBP7		MNRPLLLLTAVLTVGSGQQEDCKTAPAGWPRRPPQCCDLPFPLEGMKKEFGSCIRQIGNRQSSAVPTAQAVRDARLCIEECVYKGLGFMDEHKLNKDQLLEQLKKGIADKKDWTKPMEGAVKRCHETITKRETPQEAACQDSAHEFTHCAMRELFLNCPASEWNNNDECNLVKSRMQACPNIPPPPPPPPQGFRGQGPPPQ
AlinOBP8		MDTHFGLLIASLAILHTANAVINKDYLEKVVTAKDKCLKEFNVDDSVVEDFIVKYNKPQSESGKCMVACFMEERGMMKDGKTITEQVMLDNQEKWIAATHVNMGKEVIDTCDKEVPNEENDKCDLAVDYMMCLVKRGDEAGLPKMDVAQLKH
AlinOBP9		MMELWKWRLALIIFGLVSCIQQTEGSQRTKQQPKSKTKESVVGATRPRDAKATECVNKVNANEEESASFFRKEIPETEAGKCLLACYLEGKGLIVGGKISSSGAARVAARAYPNNRVKTGNVKHILSHCGTIAGRESNNCEMAYKLADCTTTLSDKFRL
AlinOBP10		MFFNSVFLLVVCVSSYVTKGQELPPPGDVKNKTVVFKNSFLRSAKYCSSIYETSTLAIMALLMSEKSDDQNGKCFLNCMLQRYRLMSQDGSYNKDKFKPFLEYIPDSKFLQSIRGNLKNCISEKDPDPCEKASKFIKCFYTRARNKGEIGASKEVIPADGF
AlinOBP11		MKTFVGLIFAVALVEFASAISKEYHDKAIEAKNTCAKLHNVDDETIMTYWKNHQLPEKEPETCIVICYLKEMKLVVDGKVDADAWKASNKEKWDDEKHVAAADEIVDKCSAEVPPTENECEWGLALTKCALKHGKEAGIPPPDMEHPKRR
AlinOBP12		MTTKLRSIGLVFIVSISYAFAYQELLKETIKKCQNGRDVTDDEVEEFTKPLVPKNEEERCLVACVFKEYKVIIDGHFDPVNALNVAKVVYKDYPDKVERIKDVLDHCGEDIPTHNDNECDLAGDIMKCEVKYLNSVPKMTSLEFLAGSMAATAEP
AlinOBP13		MNISTRMISLTMAYLAAALVSGHRALDGILPQANQDECREESNFRGELNDDVGRNVTQELKCFAACSLMKLGIMNEKDGTVNMTRLDELIASHTPGKDAADVFKTTVVEPCMKEVKKSTDYCEYSYQLIACGMSKVP
SfurOBP1		MLLEVCRFSVFLLAFSATVYGRFSEEEKQLMNQVHTQCVTETGTSEDLVNKATNGDFAEDENLKCYVKCIWSTLTVMDDDGNFDVGVLEVMLPADMKDIVMKAMSACIGAGGGSPCEKAFAVTKCLYKEAPADFFLP
SfurOBP2		MSTLLNFVFVFLVCLCSYSEASPALTEAQIEQVGKAMANMCISSSGVQRSLITKAMTGEIEDDRKLKCFFGCIMEAVQVTKNGKMQPEVLKRRANAMLPKTMREMILPTIDSCSHIENEDKCELAYSIVKCHFSVNGKNPFFFNF
SfurOBP3		MPPVFRTAHDKFESCLEELSSIFPPPPPPNGHHGPPPPGGPGGHGPPPPPPPGGRRGPPPGFGGPPGHEPPIFACAHECLFNKTGLLENGKLNVEALKKKLEGELGDDEVWKNLLQSIVDKCMESKDPPSNDMCTSGSHELARCVLRDMFMNCPQEKWKESDDCSNMKMKLEKCPELVPPMAMRLSQPPMP
SfurOBP4		MCCDLPLVYRGTPELFKACREELGFPDHKPPPPPPSSDGHGPHGHPQRGMCVAECLFNRTGLLENGKINKEALKKALDEYLKTDGAWKDVATTTLEICYDAQTRGDFKPDNEKFTSGSSEFLKCFTRNLFMDCIPEKWTDSEECKKMKEKIDKCPKMLPPALFNKRPH
SfurOBP5		MLYVSYFVIVTAASSAVITQIMAADSNNPDMQTVFNNCREEASATEDDIKTFRAQQIPSTTTGKCMLACMFNHSGLMKEGKYDSEGALKLVGQVFAADPVKLGKAKTLINTCSDEVKNENDKCEIASKIADCTVKMTSQVGLS
SfurOBP6		MKCQVFLASFVLVAVFELGYAGLTPEKLKEIKPLIDTCIKESKVEEETLGKLHNGHEIPSSQSGKCFIACMAEHMKLMKDGKFEPAMTMEFIDKMVQDKVKADEIKKAVDDCFKSVPDGDKCEMAASLATCMKEHHAELAGMN
SfurOBP7		MEEEMLSIGRVQRDADQTQEVADEYFKCKHRNLKTCCGKINLMKNYGDKGKIYGKQCYEEVVSAFKTNSSSTADDDDSMMDMFSCEKVKMIKLKHICVHECIGKKTKILKEDGSLNAEEIKQYAREYMFNEEWSKELGERALDKCLTQSYNSVTKMLDEYEIKCNPTSVQFHHCLWKEIEMTCPESKVDLKAKCVRLRERLRKQQAAGM
SfurOBP8		MERTHVLIIAFAFIPFLSSAMQADFAMMQFPMQGTGTPMIQSIAGELKYCMDVNAEQNSDGLEDYLPLLFNEELPTSLGQKCFLTCLFNRFGLLKDGFLDAQTAKTLVETFYKDKHDEKTMANIAINVCRVSAVPDILNPCEIGFSLKSCFVDSNKKGKELRGKN
SfurOBP9		MNTFQKFILSGMVVLAGAMLITAEDTTIKIKNQQSPHKQQQVYCQAPPTAPERLERIIEQCQDDIKTALLQEALNVLTDTSPRDLVKKTRSKREVFSGEEKRIAGCLLQCVYRKVKAVNDQGMPTVPGLVRLYSEGVQDRNYYVATVQAVQQCVSASQHFRYYNPQVLKEDGYTCDLAYDMFNCVSDKIEAFCGRTP
SfurOBP11		MLLEVCRFSVFLLALSATVYGRFSEEEKQLMNQVHTQCVTETGTSEDLVNKATNGDFAEDENLKCYVKCIWSTLTVMDDDGNFDVGVLEVMLPADMKDIVMKAMSACIGAGGGSPCEKAFAVTKCLYKEAPADFFLP
NlugOBP1		MKSFIVCIAVSYLLVANIKADEATSSSDAESLITSTTLSPASNESDAARSAIKEQLAKLTESCKTSSQANSDDAKIIGTESVPKTEGEKCFLQCVYTGFGIVKNDQFSVEGARLLAQKRFGAFPEELEKANQLIETCSKEAVKKDSKDKCPMGFLIRQCFVKNGQKINFFPKA
NlugOBP2		MKCQIVLAALALATICEVSYAGLTPDKLKELKPLIDTCIKQSKVEEDTLGKLHNGHEIPSSQSGKCFIACMAEHMKLMKDGKFEPEMTMEFIDKMVQDKDKAAEIKKSLGECIKSVPEGDKCEMAAGLATCMKDHHAELAGMN
NlugOBP3		MKASAAITLVFLSLAVFHCSEAKLDKAKKEAAIKKCQAETQATDEDVMKVRKEHIVPDSEEGKCFIACGFNSYDMLKDNRINLEGVNAFFEKLYDEQDKRDIAIKAAASCAATETVSGLNECHYAAKYFACMQRHPDFAKMKDDFDI
NlugOBP4		MERTSVLIVFTFIPFLSSVLGANFLMMQQSMQGTQMPMIQSIASELKFCMDVNAEQNSDGLNDYLPLLFNEELPSTLGQKCFLTCLFNRFGLLKDGFLDTKTAKNLVETFYADKHDEKTMANIAINVCHVAAVPDALNPCEIGFSLKSCFVDSNKKGKELRGKN
NlugOBP5		MGIYTTNLIFTLLGSAVVSGVFIDGRNEYRLTRQAPPDDECRPPRPGPNEDGVCCDMPPVFRTAHDKFESCLEELSSIFPPPPPPPHGHHGPPPPPPGARGPPPPPPPGGRRGPPPGFGGPPGHEPPIFACAHECLFNKTGMLENGKLNVEALKKKLEDELGENEVWKNLVQSIVDKCMESKDAPSNEMCTSGSHELARCVLRDMFMNCPQEKWKESDDCSNMKMKLEKCPELVPPMAMRLPHPPMP
NlugOBP6		MSTFHKFVISGMVVLAGALFVTAEDTTIKIKTPSPHKHQQVYCQAPPTAPERLERIIEQCQDDIKTALQEALNVLTDTSPRDLVKKTRSKREVFSGEEKRIAGCLLQCVYRKVKAVDDQGMPTVPGLVRLYSEGVQDRNYYVATVQAVQQCVSASQHFRYYNPQVLKEDGYTCDLAYDMFNCVSDKIEAFCGRTP
NlugOBP7		MLLEVCRFSVFLIALFATVNGRFTEEEKQLMNQVHSQCISETGTSEDLVTKATTGDFADDDNLKCYVKCIWSTLTVMDDEGNFDVGVLEVMLPADMKDTVMKAMNACTGVGGATPCEKAFAMTKCLYKEAPSDFFLP
NlugOBP8		MVTSALMQTATAACLLLVTAYAYDFSDPYFNEHLQSAMEEIMEEEMLSIGRVQRDADQGQEVADEYFKCKHRNLKTCCGKINLMKNYGDKGKIYGKQCYEEVVSAFKTNSSSTADDDDSMMDMFSCEKVKMIKLKHICVHECIGKKTKILKEDGTLNPEEIKQYAREYMFNEEWSKELGEKALDKCLSQTYNSVTKMLDEYEIKCNPSSVQFHHCLWKEIELTCPESKVDLKAKCVRLRERLRKQQAAGM
NlugOBP9		MPPVFRTAHDKFESCLEELSSIFPPPPPPPHGHHGPPPPPPGARGPPPPPPPGGRRGPPPGFGGPPGHEPPIFACAHECLFNKTGMLENGKLNVEALKKKLEDELGENEVWKNLVQSIVDKCMESKDAPSNEMCTSGSHELARCVLRDMFMNCPQEKWKESDDCSNMKMKLEKCPELVPPMAMRLPHPPMP

## Sheet: Sheet2
Suppl File 2
List of CSPs used for Phylogeny
>BtAsiaII1-CSP1
MQVLTLVVLVGCAATAVLSADTYTTQFDNIDLEAILKNEKLVDNYTKCLMDEGPCTNEGRTLKKLLPDALKTACAKCTEKQKTGARKVIKFYQTQHPEDFKKLQQEYDPEGKFKAEFEKALFGQTL
>BtAsiaII1-CSP2
MFKVLVVLCVLGAAFVYAAPAEDKYTDKYDNINVDDILGGKRLLKSYLTCLLDKSPCTPEGSELKRLLPDALKTACSKCTEKQKEGAARIVERVTAEYPTEWKELSAKWDPTGEYWAKYKPLVQEYLKASA
>BtAsiaII1-CSP3
MNKIVLALFALCALFGFSSAAAATKESTKESTYTNKYDNIDLGKILTNDRLFLNYFKCLMDEHTCSPDGAELKKVLPDALSNKCAKCTERQRSGSEKVIRHLIDNKPEMWAKLEAKYDPKGTYRKTYKNEAEKLGIKV
>BtAsiaII1-CSP4
MSRVTLLLVAVALVGFVAGAPAPLEQSDLEKFENMDLSSILSNKRLRTAYVNCMVDKGPCTADAAEFKKILPDLTETQCADCSAKFKELIKKSVSTFQKDYPEDWKTLMAHFDPDNKRAADLEKFMSS
>BtAsiaII1-CSP5
MSKYVFVLCVVAALAAVVSSADDFYSDKYDNIDLDSILASKRLIRNYMNCFQGKSPCTPEGTYLNQVLPEALKTECAKCTEKQREGAVKAIKKLSAEYPEEWKEITDKLDPTGEQYAKFKARFP
>BtAsiaII1-CSP6
MVCSESIVRCLTYFQVISLVYRLASAQSNNRATYTTKYDYINVDAVMKNERILKMLVECMLERGRCTREGLELKAAVPDALATDCAKCSQMQRKHASRVIAYLITYKKEYWNALATKYDPDGSYRRKYGIPPQPQELSAGAAIQPSPNLIKPTKTVKKTVTTVNNTNNLFKAKKRMTREEKKEMVRRRFPQLHFMPNMWASNIQKIEKKSERAPSIARRNVRRKAHTPTRRHSTQRTAPKRGQETG
>BtAsiaII1-CSP7
MIYVQILSFLCLSVLLAEAMPAPQTTRATISDEALESALNDKRYLMRQLKCALGEGVCDPVGRRLKTFAPLVLRGACPQCSPTETRQIQKVLSHIQRHHPKEWSKIVKQFTS
>BtAsiaII1-CSP8
MQVLTLVVLVGCAATAVLSADTYTTQFDNIDLEAILKNEKLVDNYTKCLMDEGPCTNEGRTLKKLLPDALKTACAKCTEKQKTGARKVIKFYQTQHPEDFKKLQQKYDPEGKFKAEFEKALFGQTL
>BtAsiaII1-CSP9
MNLLSVVVLVCCMFAAVLSAPAEFYTSQFDNIDIESILNNEKLLDNYFKCLMDEGPCTLEGRTLKSLVPDALNTSCAKCTDKQKQIARRVITFYLDKYPANSARIIKKYDPENKFKDGIEKALLGSR
>BtAsiaII1-CSP10
MNSLVLCAFVGSFIVGAFAAPAETYTTEFDGIDIDSVLKNEKLLDAYAKCLLDEGPCTREGRTLKTLLPDALETTCAKCSPTQKEKAKKVITFYMEKYPENAQKIMKKYDPTGKYRKALEEAFLGSL
>BtAsiaII1-CSP11
MNPTVFLVILGQLSFVFSAISDDEYRLETLCSSPALEHFDITPILKNDRLVSSYFKCFMDEGPCTNEGKMVKRIIPEIMRTQCRNCNPTMRRIVRTVMKHMFQTRPRDVDDFFLKYDPHEMYYDDLIEFMDEDNDY
>BtAsiaII1-CSP12
MFRLLLVTSLVLLVTGLPQKGPASTPRKQSVEEALGKKPEELPKTMKEALKRMEAVDVEKVLNNDRILTNYLKCFLNKGPCTSEAKNVKKFIALLVESRCVECDPKQRKIIKKSMQVVKTKKPKEYQELIKLYDPKGTQIAELEKFFASSK
>BtAsiaII1-CSP13
MKSVCVFAALVVACYAAPPAGVDEKLLSKYDNFDVDRVLNNDRVLANYIKCLMDEGSCTNEGRDLKKSIPDVLAGGCDKCTEKQKSVTEKVIKHLINKRPKDWDRLSKKYDPQGQYKNKYADLYEKVQKEAAKESKEPSKPTKDTKETTKVTKDTKESAKAPKA
>BtAsiaII1-CSP14
MFKVLVVLCVLGAAFVYAAPAEDKYTDKYDNINVDDILGGKRLLKSYLTCLLDKSPCTPEGSELKRLLPDALKTACSKCTEKQKEGAARIVERVTAEYPTEWKELSAKWDPTGEYWAKYKPLVQEYLKASA
>BtabMED-CSP1
ADTYTTQFDNIDLEAILKNEKLVDNYTKCLMDEGPCTNEGRTLKKLLPDALKTACAKCTEKQKTGARKVIKFYQTQHPEDFKKLQQKYDPEGKFKAEFEKALFGQTL
>BtabMED-CSP2
APAEDKYTDKYDNINVDDILGSKRLLKSYLTCLLDKSPCTPEGSELKRLLPDALKTACSKCTEKQKEGAARIVERVTAEYPTEWKELSAKWDPTGEYWAKYKPLVQEYLKASA
>BtabMED-CSP3
AAATKESTKESTYTNKYDNIDLGKILTNDRLFLNYFKCLMDEHTCSPDGAELKKVLPDALSNKCAKCTERQRSGSEKVIRHLIDNKPEMWAKLEAKYDPKGTYRKTYKNEAEKLGIKV
>BtabMED-CSP4
APAPLEQSDLEKFENMDLSSILSNKRLRTAYVNCMVDKGPCTADAAEFKKILPDLTETQCADCSAKFKELIKKSVSTFQKDYPEDWKTLMAHFDPDNKRAADLEKFMSS
>BtabMED-CSP5
DDFYSDKYDNIDLDSILASKRLIRNYMNCFQGKSPCTPEGTYLNQVLPEALKTECAKCTEKQREGAVKAIKKLSAEYPEEWKEITDKLDPTGEQYAKFKARFP
>BtabMED-CSP6
MVCSESIVRCLTYFQVISLVYRLASAQSNNRATYTTKYDYINVDAVMKNERILKMLVECMLERGRCTREGLELKAAVPDALATDCAKCSQMQRKHASRVIAYLITYKKEYWNALATKYDPDGSYRRKYGIPPQPQELSAGAAIQPSPNLIKPTKTVKKTVTTVNNTNNLFKAKKRMTREEKKEMVRRRFPQLHFMPNMWASNIQKIEKKSERAPSIARRNVRRKAHTPTRRHSTQRTAPKRGQETG
>BtabMED-CSP7
MPAPQTTRATISDEALESALNDKRYLMRQLKCALGEGVCDPVGRRLKTFAPLVLRGACPQCSPTETRQIQKVLSHIQRHHPKEWSKIVKQFTS
>BtabMED-CSP8
ASTYTTKYDNIDLDEILNNDRIYKKYYDCLANKGKCTPDGKELKDILPDALKTGCSKCNEKQKKGSEKVIKFLLDKKKADYDVLEKIYDSNGVYRQKYADEAKKR
>BtabMED-CSP9
APAEFYTSQFDNIDIESILKNEKLLDNYFNCLMDEGPCTLEGRTLKSLLPDALNTSCAKCTEKQKKIARRVMTFYLDKYPANSARIIKKYDPENKFKDGIEKALLGSR
>BtabMED-CSP10
APAETYTTEFDGIDIDSVLKNEKLLDAYAKCLLDEGPCTREGRTLKTLLPDALETTCAKCSPTQKEKAKKVITFYMEKYPENAQKIMKKYDPTGKYRKALEEAFLGSL
>BtabMED-CSP11
AISDDEYRLETLCSSPALEHFDITPILKNDRLVSSYFKCFMDEGPCTNEGKMVKRIIPEIMRTQCRNCNPTMRRIVRTVMKHMFQTRPRDVDDFFLKYDPHEMYYDDLIEFMDEDNDY
>BtabMED-CSP12
LPQKGPASTPRKQSVEEALGKKPEELPKTMKEALKRMEAVDVEKVLNNDRILTNYLKCFLNKGPCTSEAKNVKKSIALLVESRCVECDPKQRKIIKKSMQVVKTKKPREYQELIKLYDPKGTQIAELEKFFASSK
>BtabMED-CSP13
APPAGVDEKLLSKYDNFDVDRVLNNDRVLANYIKCLMDEGSCTNEGRDLKKSIPDVLAGGCDKCTEKQKSVTEKVIKHLINKRPKDWDRLSKKYDPQGQYKNKYADLYEKVQKEAAKESKEPSKPTKDTKETTKVTKDTKESAKAPKA
>BtabMEAM-CSP1
MHLFSVVVLVCCLLVAVLSAPAEFYTSQFDNIDIESILKNEKLLDNYFNCLMDEGPCTLEGRTLKSLLPDALNTSCAKCTEKQKKIARRVMTFYLDKYPANSARIIKKYDPENKFKDGIEKALLGSR
>BtabMEAM-CSP2
MFKVLVVLCVLGAAFVYAAPAEDKYTDKYDNINVDDILGSKRLLKSYLTCLLDKSPCTPEGSELKRLLPDALKTACSKCTEKQKEGAARIVERVTAEYPTEWKELSAKWDPTGEYWAKYKPLVQEYLKASA
>BtabMEAM-CSP3
MQVLTLVVLVGCAATAVLSADTYTTQFDNIDLEAILKNEKLVDNYTKCLMDEGPCTNEGRTLKKLLPDALKTACAKCTEKQKTGARKVIKFYQTQHPEDFKKLQQKYDPEGKFKAEFEKALFGQTL
>BtabMEAM-CSP4
MRCACVLLVLVICVWGTSGQRVGEGDVSRLLTNRDYVNRQINCVLDKGSCDNIGRQLKQAIPEVLGRQCKSCSARQLDNARKVVNYIRSNYPGPWSQIEAKYGRAAF
>BtabMEAM-CSP5
MKSVCVFAALVVACYAAPPAGVDEKLLSKYDNFDVDRVLNNDRVLANYIKCLMDEGSCTNEGRDLKKSIPDVLAGGCDKCTEKQKMVTEKVIKHLINKRPKDWDRLSKKYDPQGQYKNKYADLYEKVQKEAAKESKEPSKPTKDTTKVTKDTKESAKAPKA
>BtabMEAM-CSP6
MNKIVLALFALCALFGFSSAAAATKESTKESTYTNKYDNIDLGKILTNDRLFLNYFKCLMDEHTCSPDGAELKKVLPDALSNKCAKCTERQRSGSEKVIRHLIDNKPEMWAKLEAKYDPKGTYRKTYKNEAEKLGIKV
>BtabMEAM-CSP7
MIRVTLLLVAVALVGFVAGAPAPLEQSDLEKFENMDLSSILSNKRLRTAYVNCMVDKGPCTADAAEFKKILPDLTETQCADCSAKFKELIKKSVSTFQKDYPEDWKTLMAHFDPDNKRAADLEKFMSS
>BtabMEAM-CSP8
MKCVVLLAIFSVLAVYFVESAHLGPNFGAGDISGHLKNKNYILKQLNCVLGKGACDNVGKQLKVAIPEVLNKNCKGCTSQQAANAKRLITFMKSNYPAEWSKIAAKYKK
>BtabBCSP9
MSKYVFVLCVVAALAAVVSAADDFYSDKYDNIDLDSILASKRLIRNYMNCFQGKSPCTPEGTYLNQVLPEALKTECAKCTEKQREGAVKAIKKLSAEYPEEWKEITDKLDPTGEQYAKFKARFP
>BtabBCSP10
MGTFRALLLVVVSVCVFNVLRATPVPDEEKYSDKYDDVDYKSILNSKRLLNNYVKCLLDEGPCTAEGKALRDQLPDILATECKKCTDKQKKGSLDILEILQTEHQDAWTVLAKRWDPEDKLTKPLMEKLKKETGQA
>BtabBCSP11
MVCSESIVRCLTYFQVISLVYRLASAQSNNRATYTTKYDYINVDAVMKNERILKMLVECMLERGRCTREGLELKAAVPDALATDCAKCSQMQRKHASRVIAYLITYKKEYWNALATKYDPDGSYRRKYGIPPQPQELSAGAAIQPSPNLIKPTKTVKKTVTTVNNTNNLFKAKKRMTREEKKEMVRRRFPQLHFMPNMWASNIQKIEKKSERAPSIARRNVRRKAHTPTRRHSTQRTAPKRGQETG
>BtabBCSP12
MNPTVFLVILGQLSFVFSAISDDEYRLETLCSSPALEHFDITPILKNDRLVSSYFKCFMDEGPCTNEGKMVKRIIPEIMRTQCRNCNPTMRRIVRTVMKHMFQTRPRDVDDFFLKYDPHEMYYDDLIEFMDEDNDY
>BtabBCSP13
MNSLVLCAFVGSFIVGTLAAPAETYTTEFDGIDIDSVLKNEKLLDAYAKCLLDEGPCTREGRTLKTLLPDALETTCAKCSPTQKEKAKKVITFYMEKYPENAQKIMKKYDPTGKYRKALEEAFLGSL
>BtabBCSP14
MMKYCALSAVLACVFVVAVGRAQENQKQVQVPVNEMLNNTRMREAYFKCMSDKGPCTPDAAELKKVLPEAMTKKCAACTDTQKKILSKILDYMMEKDKATYKEIQEKYDPKNEYTKMREEEIKKEKAEEKKKPAEKDAPKKS
>BtabBCSP15
MIYVQILSFLCLSVLLAEAMPAPQTTRATISDEALESALNDKRYLMRQLKCALGEGVCDPVGRRLKTFAPLVLRGACPQCSPTETRQIQKVLSHIQRHHPKEWSKIVKQFTS
>BtabBCSP16
MFRLLLVTSLVLLVTGLPQKGPASTPRKQSVEEALGKKPEELPKTMKEALKRMEAVDVEKVLNNDRILTNYLKCFLNKGPCTSEAKNVKKFIALLVESRCVECDPKQRKIIKKSMQVVKTKKPREYQELIKLYDPKGTQIAELEKFFASSK
>BtabBCSP17
MNFLSVVVLVCCLFAAVLSAPAEFYTSQFDNIDIESILNNEKLLDNYFKCLMDEGPCTLEGRTLKSLVPDALNTSCAKCTDKQKQIARRVITFYLDKYPANSARIIKKYDPENKFKDGIEKALLGSR
>BtabBCSP18
MNLLSVVVLVCCLFAAVLSAPAEFYTSQFDNIDIESILNNEKLLDNYFKCLMDEGPCTLEGRTLKSLVPDALNTSCAKCTDKQKQIARRVITFYLDKYPANSARIIKKYDPENKFKDGIEKALLGSR
>BtabBCSP19
MHLLSVVVMVCCLVAAVLAAPAEFYTSQFDNIDIESILRNEKLLDNYFKCLMDEGPCTSEGRFLKNLLPDALNTKCAKCTDKQKKIARRVMTFYFDKYPANAARAIKKYDPENKLKDGLEKALLGAR
>MperCSP1
MNTLLLAVALCIAITMTVVQTAPAKYTTKYDNVNIDDILNNDRLVASYFKCLMETGKCTPEGEEIKRWLPEAIENKCENCSEKQKIGSEKIIKFLIEKKNDMWKQLEQKYDPQGLYKQRYSEEAKKLNLDV
>MperCSP4
MTNNNMNSPRCRPEIFSLLAVAAIATVLVHQPSTVHCADAGVYPPQQQQQEATMFTAPSGYYVSTYDHMDVGRLLRNNKVVAGFVKCFTNEGPCTPEGRLAKAYLLPEIIRTVCGKCTPRQKDMARLVIRHIYTYRRGDFDKIMQIYDTDGKKNEIIDFMNQK
>MperCSP5
MNCKVLIALCCVAVYAAHASPAGAATAAAASADEEIKDFPAYMKRFDKLNVEQVLNNDRVLASHLKCFLNEGPCVQQSRDLKRVIPVIANNGCNGCTERQMTTIKKSLNFLRTKKPVEWARLVKIYDPSGTKLNKFLDA
>AgosCSP1
MNILTIFCYVTVMCDTQVKPAVSAQRLQSVNQNVTPTNDGRKTIRETSSYPTRYDYIDIEAVMNNERIIKILFNCVMSRGPCTREGLELKRIVPDAIQTECAKCNERQRKQAGKVLAHLLQYKPEYWKMLVQKFDPNNVYLRKYMADNDDDEKLSLQKLSNDTTKKKRNI
>AgosCSP2
MAHLNLFVVLIASLIYFTSAAEEKYTTKFDNFDVDKVLNNNRILTSYIKCLLDEGNCTNEGRELKRVLPDALKTDCSKCTDVQKDRSEKVIKFLIKNRSTDFDRLTAKYDPTGEYKKNLEKFEKERASAKPLKA
>AgosCSP4
MDSRIAVVCVVLAAFAVDQTVGAPQKDAVAASGPAYTTKYDHIDVDQVLASKRLVNSYVQCLLDKKPCTPEGAELRKILPDALKTQCAKCNATQKNAALKVVDRLQKDYDAEWKQLLDKWDPKREHFQKFQQFLAEEKKKGFTKF
>AgosCSP5
MHCKVLIALCCVAVYAVQASPAGTATAAAVSADDEIKDFPAYMKRFDKLNVEQVLNNDRVLASHLKCFLNEGPCVQQSRDLKRVIPVIANNGCNGCTERQMTTIKKSLNFLRTKKPTEWARLVKIYDPSGTKLNKFLDA
>AgosCSP6
MIKLILAIAFCVSITMTVVQTAPAKYTTKYDNVNIDEILNNDRLVASYFKCLMETGKCTPEGEEIKRWLPEAIENKCEDCSEKQKLGSEKIIKFLFEKKNDMWKQLEAKYDPQGTYRQRYAEEAKKLNINV
>AgosCSP7
MSRSSSSVTMKVFVIAICVCAALARPEDVKVENKPAVIKSETLAAPLPTNIVKRATDTIQLDSSLPNVSEDVLDKALSDRRFVQRQLKCATGEGPCDPIGRKIKAHAPLVLRGMCVKCSQSEIKQIQRVMSHIQKNYPKEYTKMLKQYQSGF
>AgosCSP8 MNNIIMNNSRGRYGIFSLLAVTIAAIMLVHQPATVRCADGGIITPQQQQQQTMMFTAPTGYYVSTYDHIDVGRLLRNNKVVSGYVKCFVNEGPCTPDGKLVKAYLLPEIIRTVCGKCTPRQKDMARMVLKHIYTYRQADFEKIMQIYDTDGKRNEILAFMNH
>AgosCSP9
MSAFCLNSFILMTMITVIVTHATFTRSTKFDDRTGIDIHLVKRDTDDVNDDENSVESDEGFFYRFTHFFQDSSDKEDDDDDEKKPDFITTFDIFKLLDEEYAMQQFYCVINEDPCDEVGMRLKATIPEEINRNCERCTSTERNNIRRILNYVKKHYPQFWKRVEPIYKKKI
>AgosCSP10
MINTRPRKLVRCIRGVSISVAKGDDAVNAENKDDDSHLVNREEIQRYMSMMEKINIDQMLNNTRLMSNNVKCFLNEGPCTAHLREMKKMVPMLVKDSCSSCTKEQKIMMKKAMDAVKARRPNDYEKLSKFFDPEGKYEKKFLENLNESK
>AlucCSP1
MLKVLVLLAAVVCCVSAAATYTSKYDNIDLDEILSNTRLYKKYFDCLANKGKCTPDGKELKESLPDALKTNCAKCTKKQQEGTDKVLRHVLKNKPNDYKVLESIYDPTGIYRKKYEIEAEKRGIKLPGSH
>AlucCSP2
MASKLSVVLLIGAVGMVLAADKYTDKYDNIDLDEILGNQRLYQKYFDCIQGKGKCTPDGAELKETIPEALKTECAKCSDKQKAGVEKVLRHLIREKPDDYKVLEDQFDPEGVYRKKYEDLKKKVEEGKPIEY
>AlucCSP3
MKVAVLVLLCVGAALSAEVYTSKYDNIDVDKILSNDRILTQYIKCLMEEGNCTNEGKELKKTLPDALASGCTKCSEKQKAQTEKVLRHLSKNRPRDWNRLKNKYDPKGEYSKKYEKEAKAISA
>AlucCSP4
MKFVAALFVASVAVLAVEAADQYTTKYDNIDLDDILKNQRLYKKYFECLTNKGKCTPDGKELKEHLPDALKTGCSKCSEKQRAGSEKVIKHLLKNKPSDYAILEKIYDPQGSYKKKYEAEAKKLGINV
>AlucCSP5
MVGKLSVVLLIGAVGMVLAAELYTDKYDNIDVDEILGNQRLYQKYFDCIQGKGKCTPDGAELKKNIPEALQTDCAKCSEKQKAGVEKVLRHLINEKPEDYKVLEEQFDPEGVYRKKYEHLKKKVEEGKPV
>AlucCSP6
MVSKLSIVLLIGALADVWASELYTDKYDNIDVDEILGNQRLYQKYFDCIQGKGKCTPDGAELKKNIPEALQTDCAKCSEKQKAGVEKVLRHLINEKPEDYKVLEEQFDPEGVYRKKYEHLKKKVEEGKPIEY
>AlucCSP7
MVSKLSIVLLLGALADVWAAELYTDKYDNIDIDEILNNDRMYKNYFNCVMGNGKCTPDGLELKAKIPEALQTECAKCSDKQKKGAEKVLRFIINQKKDDYKLLEEKFDPEGVYRKKYEAQKKLAEEGKPIEY
>AlucCSP8
MLKVLVLLANAASTYTTKYDNIDLDEILSNQRLYKKYYDCLANKGKCTPDGKELKEALPDALKTNCSKCSKKQQEGTDKVLRYVLKNKPNDYKVLENIYDPSGNYRKRYEDEASKRGIKLPGSH
>AlinCSP1
MLKVLVLLAAVVCCVSAAATYTSKYDNIDLDEILSNTRLYKKYFDCLANKGKCTPDGKELKESLPDALKTNCAKCTKKQQEGTDKVFRHVLKNKPNDYKVLESIYDPPGIYRKKYEAEAEKRGIKLPGSH
>AlinCSP3
MISKLSMVLLIGAFADVWAAEQYTDKYDNIDIDEILNNDRMYKNYFHCVMGNGKCTPDGLELKAKIPEALQTECAKCTDKQKKEVEKVLRFIINQKKDDYKLLEEKFDPEGVYRKKYEAQKKLVEEGKPIEY
>AlinCSP2
MKVAVLVLLCVGAALSAEVYTSKYDNIDVDKILSNDRILTRYIKCLMEEGNCTNEGKELKKTLPDALASGCTKCSEKQKAQTEKVLRHLSKNRPRDWALLKTKYDPKGEYSKKYEKEAKALTA
>AlinCSP4
MRIILSAFLVAMACSLATCEMTEEEFYTKVFEEVDPDFILDNERILTSYLKCFYNEIECNAHAEVVKKSIPDVLATVCGRCSDKQKSIFKYSLNKFIPAHPKDWEKILSIYDPSGEAWPKVKAFIES
>AlinCSP5
MGHLTIVLLAAAFEVLTGSRAYTTHYDYIDVDQVLNNTRLYTKYVECLLGQGKCTPEARELRDKLPEALQTNCARCSERQASESHRVIRFLIQNRQEDFKLLEAKYDPSGLYFKRFEEETKRNVSLS
>AlinCSP6
MFYKLSVVVLMGILAGVWAADKYTDKYDNIDIDEILTNERLYKKYFDCIQGTGKCTPDGIELKEKIPEALKTECAKCNEKQKAGVEKVMRYLITKKPEDFKILEDKFDPEGVYRKKYEAQRKLVEEGKPVEY
>AlinCSP7
MNYKLSVILLIGVLASVWAASTYTDKYDNIDLDEILTNERLYKKYFDCIQGKGKCTPDGTELKEAIPDALKTECAKCNAKQKAGVEKVLRHLLTKKAEDYKILEDKFDPEGVYRKKYEAQKKLADEGKPIVL
>AlinCSP8
MDYKLSVMLLMGVLACAWAADKYTDKYDNIDIDEILNNERLYKKYFDCILGNGKCTPDGTELKETIPDALKTACAKCNDKQKAGVEKVLRHLLTKKAEDYKILEAKFDPEGVYRKKYEAQKKLAEEGKPIAL
>SfurCSP1
MFNLLTLVVCLSTIAVQIQAAPEEAQYTTKYDKINLDEILNNDRLFKSYFGCLMGGKCTPDGQTLRDILPDALETACSKCSDTQKAGTEKVFKFMIEKKPSEFADLEKKYDPNGKYRARYEADAEKFGIKV
>SfurCSP2
MVLADTPTTSPKVETKAVESGKSSSKDEIPDQTFDRYINNERYMLMQYECLMGNKPCDHVGRKLKAAVPLVVRGLGCPKCSQREEDQMKRIVSHVQRSYPDKWQKLIKKYGN
>SfurCSP3
MQLLYALVFGCTLVMVSSDMPQSTYPTKYDDYNPDDILKNDRLFNQYFICLTKKKGCTTAGELLSAIIPDALATSCAKCSAKQKAIGEKVIRFLYFNKPDEFAEMSKIYDPEGKYLEMYIASGGLI
>SfurCSP4
MKCPLLSVSCLWISLLALSSSASAATKEKDPERKALYRLEYIDIEKVLDNNRMLTNFIRCFLRKGPCSPEARDFRKLLPKLAKTMCSDCSPRQRFIIKKVFKHLMEERPKEWELLMDRFDPQRKYAERLDTFMVDMTTPSTTTTTTSTTPSTPMSSTTQRIIEILRTSTEMSNESSP
>SfurCSP5
MSEILVTSLIFMLLAASELGLGQQQQTQKPQQQNVDNIEMSIYDKMFENMDVNSLLKNHRLVDSYLKCFLNEGSCTHIGHEVKMMIPEVIRSRCATCGENQMRALKAGLRLFIVRRPDDWKRFLDVYDPDRTEWPHIKAFMESDD
>SfurCSP6
MKLALFCCLLGLVAAVSAQSEKSEKPEKYTTKYDYINVDEILSNDRLFNSYYKCLMGGKCTPGGPELRTHLPDALQTNCSKCSEKQKEFSDKVIKHLMDNKPEEFSALVKKYDPEGIYKDAFKPKHNQ
>SfurCSP7
MRASKASSLVAVLLIAVWGFTGVQAQQKSKDTRYTTRFDSIDVEVILKNERIFKRYMDCLLDKGRCTPEARELKRLLPEALKTECLKCSEVQRRQGAKVMGFIIKNKRPYWDLLLAKYDPQGIFRAKYNYNENNIEGVLKQLEREQQGLYGTYSNTTNTTNTVNSTSTRK
>SfurCSP8
MLKFTLTLLVLAVVSVNCGKLYKDRYTTKFDKIDLDEALNNQRLFESYLKCLMGDKCSPDGYELREALPDALATACAKCSDAQKAGTEKVIRFLIEKRPKEYALLEKEYDPEGIYRDKYKPIAQEKGIKI
>SfurCSP9
MRCLLLVAVVFAAFIAAARADEANKYTSKYDNIDIDKILKNDRVLSQYIKCLMGEGSCTQEGRELKRLLPDAIQSNCSKCSEKQRQASVKVMRHLRQSKERDWNRLLDKYDPQGDKRKNLKLD
>NlugCSP1
MFKNVLLVCLLVAVVSAKPKPAEKKQYTTKYDNIDLDEILNNQRLFDNYYKCLLGGKCTPDGQELREALPDALATACSKCTEKQRVGTEKVIKYLIEKKPTEYSELEKKYDPQGNYKRKYQAEAAKRGIKV
>NlugCSP2
MSKLPVTLVLMLAVFSVDCGKLYKDRYTTKFDKIDLDEALNNQRLFESYLKCLMGDKCSPDGYELREALPDALATACAKCSEAQKAGTEKVIRFLIEKRPKEYALLEKKYDPEGIYRDKYKPIAEMKGIKLD
>NlugCSP3
MKFLCVTIFECALIVVAFGMPQDTTYPTTYDDVNVDDILHNDRLFNRYFTCLTKKEGCTPEGKLLAATIPDALATTCAKCSAKQKTAAEKVIKYLYFNKRDKFDELAKIYDPESNYLNKYLVDGFPAKV
>NlugCSP4
MFLIAVWALSPRRLPWGLPWGGLAGVAAQQQAKNTRYTTRFDSIDVEVILKNERIFRRYMDCLLDKGRCTPEARELKRLLPEALKTECLKCSEVQRRQGAKVMAFIIKNKRPSWELLLAKYDPQGIFRAKYMYNENNIEAVLKQLEREQQGIYGTYSSTNSTTSSNSTSIR
>NlugCSP5
MRCLLLVAVVCAALVAVCHAQDSKYTSKYDNIDIDKILKNDRVLSQYIKCLMGEGSCTQEGRELKRLLPDAIQSNCSKCSEKQRSASVKVMRHLRQSRERDWNRLLDKYDPQGDKRKNLKLD
>NlugCSP6
MLWAARFIVLPLLFCVLQVWSAPADEKYTDIDFDSILANRRVLSSYVKCLTDKGPCTPQGKELKKIVPEVIQTSCTKCSPQQKKVVRNVITTMQSKYKDQWDLVVNKYDPKKQRSGELKAFLSGTD
>NlugCSP7
MASASSGTTSTTSAPKTAESASAKSSSKDEIPDQTFDRYINNERYMLMQYECLMGNKPCDHVGRKLKAAVPLVVRGLGCPKCSQREEDQMKRIVSHVQRSYPDKWQKLIKKYGN
>NlugCSP8
MSSTMLVFVAVLCFSAVLAKPADKYTTKYDNIDLDEVLSNQRLFDSYFKCLMGGKCTPDGQELRDALPDALATACEKCSEKQKEGTEKVMKFLIEKKPTEFAELEKKYDPQGTYRQKYKAEADKRGYSV
>NlugCSP9
MKSQQLLVSCLFICTWLVVLMAPSANAAPKEKDPERKALYRLEYIDIEKVLDNNRMLTNFIRCFLRQGPCTPEARDFRKLLPKLAKTMCSDCTARQRYIIKKVFKHLMEERPKEWELLMDRFDPQRKYAERLDTFMVDMTTRAPVTSSPMPSSPVTLTSSSVTMSSTTQRVIEILRTSTDMSNESRPAS
>NlugCSP10
MFMLLACSELGSGQQQQNVDNIEMSIYDKMFENMDVNSLLKNHRLVDSYLKCFLNEGSCTHIGHEVKMMIPEVIKSRCGTCGENQMRALKAGLRLFIVLRPDDWQRFLDVYDPDRKEWPHIKAFMDSDD
>NlugCSP11
MKSIILLVFVSMSAMVYRCRADEPSYPTSWDNVNIDEVLGNERLVQNYAKCLLEKGSCSPEGTELKKAIPDALKTGCTKCSDKQKAGAQKVIKWLVQKKPELWKEVVDKYDPSGEYTKKYEKEYQI
